# Supplementary material for: Sustainable Process for Tortilla Production Using Ohmic Heating with Minimal Impact on the Nutritional Value, Protein, and Calcium Performance
Source: Foods. 2023 Sep 5;12(18):3327. doi: 10.3390/foods12183327 (PMC10530181; doi:10.3390/foods12183327)
Supplement: Supplementary file 1 [file foods-12-03327-s001.zip]

Archive with 1 entries (1 files):
- foods-2551234-supplementary.pdf
